# Supplementary material for: Cobalt-Catalyzed Cyclization of 2-Bromobenzamides with Carbodiimides: A New Route for the Synthesis of 3-(Imino)isoindolin-1-ones
Source: Molecules. 2021 Nov 28;26(23):7212. doi: 10.3390/molecules26237212 (PMC8658922; doi:10.3390/molecules26237212)
Supplement: Supplementary file 1 [file molecules-26-07212-s001.zip]

Archive with 1 entries (1 files):
- molecules-1477510-supplementary.pdf
